# Supplementary material for: Development of Methods Derived from Iodine-Induced Specific Cleavage for Identification and Quantitation of DNA Phosphorothioate Modifications
Source: Biomolecules. 2020 Oct 28;10(11):1491. doi: 10.3390/biom10111491 (PMC7692671; doi:10.3390/biom10111491)
Supplement: Supplementary file 1 [file biomolecules-10-01491-s001.zip]

Archive with 3 entries (3 files):
- Table S1.xlsx
- Table S2.xlsx
- Supplementary figure.pdf
